# Supplementary material for: A FRET-Based Assay for Assessing Covalent Warhead Reactivity
Source: ACS Omega. 2026 Jun 24;11(26):38475–86. doi: 10.1021/acsomega.5c12902 (PMC13347334; doi:10.1021/acsomega.5c12902)
Supplement: Supplementary file 2 [file ao5c12902_si_002.xyz]

C       -2.003772000     -1.689742000     -0.496934000
C       -1.296839000     -0.871174000      0.367767000
H       -1.666372000      0.110905000      0.639132000
C       -0.098270000     -1.331813000      0.897538000
C        0.333438000     -2.595844000      0.502604000
N       -0.314433000     -3.359643000     -0.347399000
C       -1.479079000     -2.941145000     -0.860835000
C       -3.291393000     -1.137366000     -1.048623000
O       -3.304588000     -0.028304000     -1.581451000
N       -4.381801000     -1.896966000     -0.892498000
H       -4.305571000     -2.778316000     -0.401521000
C       -2.152478000     -3.856130000     -1.836304000
H       -2.630071000     -3.295893000     -2.640525000
H       -2.921223000     -4.448089000     -1.330844000
H       -1.417441000     -4.540041000     -2.256671000
C        4.313167000     -1.499738000     -1.625629000
H        4.187694000     -0.443249000     -1.366293000
H        4.340966000     -1.578668000     -2.713771000
C        5.639476000     -1.989883000     -1.050063000
H        6.458778000     -1.370149000     -1.402614000
H        5.838525000     -3.020210000     -1.354133000
N        5.576598000     -1.967781000      0.418836000
C        4.529591000     -2.830104000      0.954877000
H        4.697970000     -3.840475000      0.576110000
H        4.581548000     -2.834702000      2.040585000
C        3.181378000     -2.298352000      0.444086000
H        3.009075000     -1.294849000      0.846166000
C        3.130689000     -2.308899000     -1.083389000
H        3.199670000     -3.342534000     -1.436670000
H        2.191541000     -1.881951000     -1.442073000
S        1.875416000     -3.308125000      1.158653000
C        5.943872000     -0.891902000      1.153761000
C       -5.686927000     -1.467279000     -1.364382000
H       -5.564695000     -0.968784000     -2.327517000
H       -6.302175000     -2.354982000     -1.508572000
C       -6.343948000     -0.523644000     -0.364925000
H       -5.701016000      0.344769000     -0.198027000
H       -6.486306000     -1.037692000      0.589267000
N       -7.629804000     -0.100483000     -0.902041000
H       -7.908775000     -0.451462000     -1.809146000
C       -8.462145000      0.726785000     -0.267431000
C       -8.098779000      1.244465000      1.013654000
H       -7.151311000      0.953644000      1.443747000
C       -8.909643000      2.093256000      1.710541000
H       -8.603930000      2.466939000      2.678713000
C      -10.143828000      2.478993000      1.162685000
C      -10.554263000      2.019244000     -0.065832000
H      -11.504837000      2.318917000     -0.483883000
C       -9.730173000      1.155923000     -0.775744000
C        6.951293000      0.056989000      0.576718000
O        5.488661000     -0.666939000      2.276888000
C        8.227795000     -0.430572000      0.075240000
O        9.123404000      0.505534000     -0.366022000
C        8.872640000      1.851905000     -0.344112000
C        7.659610000      2.337724000      0.159358000
C        6.707048000      1.387735000      0.637838000
H        5.768781000      1.747470000      1.049313000
C        9.858371000      2.687667000     -0.828712000
H       10.788713000      2.287839000     -1.211547000
C        9.629094000      4.063425000     -0.809646000
C        8.422853000      4.588285000     -0.311559000
H        8.245278000      5.654286000     -0.296174000
C        7.456916000      3.724730000      0.165019000
H        6.522530000      4.114003000      0.552771000
O        8.582785000     -1.587573000      0.024538000
O        1.865466000     -3.121770000      2.613424000
O        1.984616000     -4.673114000      0.645785000
N        0.627851000     -0.544797000      1.770259000
C        1.258129000      0.108023000      2.506253000
N      -10.228907000      0.716791000     -2.056614000
O      -11.313552000      1.119208000     -2.441040000
O       -9.544240000     -0.051417000     -2.722854000
N      -11.005992000      3.377099000      1.899186000
O      -12.075519000      3.698429000      1.408034000
O      -10.625845000      3.778002000      2.987009000
O       10.632609000      4.827590000     -1.294138000
C       10.466026000      6.246017000     -1.283253000
H       11.383834000      6.651957000     -1.700970000
H       10.331409000      6.609876000     -0.262687000
H        9.616707000      6.539259000     -1.903495000
